# Supplementary material for: CAGEE: Computational Analysis of Gene Expression Evolution
Source: Mol Biol Evol. 2023 May 9;40(5):msad106. doi: 10.1093/molbev/msad106 (PMC10195155; doi:10.1093/molbev/msad106)
Supplement: msad106_Supplementary_Data [file msad106_supplementary_data.zip]

Archive with 2 entries (2 files):
- SuppTable2_CAGEE.xlsx
- FIgures_revised_supp.pdf
